# Supplementary material for: An inverse causal association between genetically predicted vitamin D and chronic obstructive pulmonary disease risk
Source: Front Nutr. 2023 Mar 15;10:1111950. doi: 10.3389/fnut.2023.1111950 (PMC10050703; doi:10.3389/fnut.2023.1111950)
Supplement: Supplementary file 1 [file Data_Sheet_1.csv]

.exposure	SNP	Effect_allele	Other_allele	Beta	Eaf	Se	P_value	Samplesize
1	rs10277163	G	A	-0.0143336	0.254715	0.0023507	1.08E-09	496946
2	rs1038165	T	C	0.0115149	0.579451	0.00205629	2.15E-08	496946
3	rs1042034	T	C	-0.0151254	0.792138	0.00250017	1.45E-09	496946
4	rs10438978	C	T	-0.0172243	0.820277	0.00264437	7.34E-11	496946
5	rs1047891	A	C	-0.0133984	0.317078	0.00218016	7.96E-10	496946
6	rs1048328	A	G	0.0313497	0.0797967	0.00374376	5.58E-17	496946
7	rs10859995	C	T	-0.0436264	0.579841	0.00205452	4.60E-100	496946
8	rs11023159	C	T	0.0482117	0.0325143	0.00572507	3.73E-17	496946
9	rs11076175	G	A	0.0229033	0.175666	0.00266997	9.64E-18	496946
10	rs111515741	A	G	-0.0487364	0.0173081	0.00779044	3.95E-10	496946
11	rs11207969	G	A	0.0209396	0.351365	0.00212672	7.14E-23	496946
12	rs11264361	G	T	0.0174875	0.251408	0.00234081	7.97E-14	496946
13	rs1128535	T	C	0.0164131	0.500049	0.0020293	6.06E-16	496946
14	rs115288876	A	G	0.0788065	0.0433211	0.00498229	2.36E-56	496946
15	rs11542462	A	G	-0.0247803	0.133511	0.00298265	9.72E-17	496946
16	rs11600054	A	G	0.0681747	0.0100965	0.0101478	1.84E-11	496946
17	rs117300835	A	G	-0.334985	0.0133061	0.00886005	1.00E-200	496946
18	rs11791258	A	G	0.0140808	0.191072	0.00258052	4.85E-08	496946
19	rs11867297	T	C	0.0135432	0.38533	0.00209454	1.01E-10	496946
20	rs12056768	G	T	-0.0231961	0.584044	0.00206406	2.65E-29	496946
21	rs12153819	T	C	-0.0178178	0.123154	0.0030906	8.16E-09	496946
22	rs12283049	G	A	-0.0564566	0.234433	0.00240614	9.62E-122	496946
23	rs12324720	A	G	-0.0149159	0.174629	0.00267451	2.45E-08	496946
24	rs12462826	A	G	-0.0132119	0.369566	0.0021149	4.18E-10	496946
25	rs1260326	C	T	0.0197194	0.603925	0.00207421	1.96E-21	496946
26	rs12775091	T	C	0.0155618	0.213441	0.00247693	3.33E-10	496946
27	rs13076508	C	T	0.0250544	0.0535034	0.00451036	2.78E-08	496946
28	rs13108245	G	A	-0.0122246	0.386601	0.00208616	4.63E-09	496946
29	rs1321247	T	A	-0.0221847	0.101578	0.00336578	4.36E-11	496946
30	rs13294734	T	C	0.012568	0.466128	0.00205837	1.02E-09	496946
31	rs1343776	A	G	0.0180762	0.22133	0.00245028	1.62E-13	496946
32	rs1384687	A	G	-0.0168656	0.132271	0.00299675	1.82E-08	496946
33	rs142004400	C	A	-0.0310034	0.0342066	0.00559561	3.01E-08	496946
34	rs142158911	A	G	0.026284	0.111826	0.00323446	4.43E-16	496946
35	rs144965707	A	G	-0.0348143	0.0618296	0.00421754	1.52E-16	496946
36	rs1532085	G	A	0.0252805	0.616672	0.00208639	8.60E-34	496946
37	rs1627043	C	G	-0.0486441	0.0332414	0.00566106	8.49E-18	496946
38	rs1684600	T	C	-0.0125301	0.298695	0.00221719	1.59E-08	496946
39	rs17207784	C	T	-0.0134939	0.324195	0.0021713	5.14E-10	496946
40	rs17473257	A	G	-0.0611372	0.0172466	0.00780044	4.59E-15	496946
41	rs1800588	T	C	-0.0305021	0.214964	0.00246932	4.73E-35	496946
42	rs1841850	C	A	0.0304395	0.117085	0.00316491	6.73E-22	496946
43	rs1858889	C	A	0.0134514	0.502532	0.00203065	3.49E-11	496946
44	rs1949633	C	T	0.0114162	0.605759	0.00208637	4.45E-08	496946
45	rs2037511	A	G	0.0176624	0.165924	0.00272732	9.41E-11	496946
46	rs2171427	A	G	-0.0165489	0.156491	0.00281738	4.26E-09	496946
47	rs2229742	C	G	-0.0249837	0.104659	0.00331409	4.75E-14	496946
48	rs2245133	C	T	-0.0212917	0.164339	0.00273999	7.80E-15	496946
49	rs2297991	C	T	0.0127547	0.718478	0.00225578	1.57E-08	496946
50	rs2398113	G	A	-0.0117606	0.423526	0.00205797	1.10E-08	496946
51	rs2494429	G	A	-0.0148459	0.822999	0.00267333	2.80E-08	496946
52	rs2595644	T	G	-0.0122625	0.384889	0.00209685	4.97E-09	496946
53	rs2710651	A	G	-0.0115892	0.526101	0.00203474	1.23E-08	496946
54	rs2756119	A	G	0.0121434	0.38143	0.0021104	8.71E-09	496946
55	rs2807834	G	T	-0.0150625	0.68514	0.00218678	5.66E-12	496946
56	rs2847500	A	G	-0.022548	0.123204	0.00308665	2.77E-13	496946
57	rs290400	A	G	-0.0130967	0.665472	0.00216338	1.41E-09	496946
58	rs3114045	C	T	-0.0221737	0.866137	0.00298008	1.00E-13	496946
59	rs325393	T	G	-0.0136497	0.278218	0.00227676	2.03E-09	496946
60	rs34186890	G	A	-0.0156853	0.259637	0.00231839	1.33E-11	496946
61	rs34726834	T	C	0.014013	0.252209	0.00234858	2.42E-09	496946
62	rs35270497	T	C	0.0156723	0.176236	0.0026815	5.08E-09	496946
63	rs35823191	C	T	-0.0232636	0.342049	0.00214072	1.65E-27	496946
64	rs3732220	A	G	-0.0478406	0.0852646	0.00363266	1.31E-39	496946
65	rs3829251	A	G	-0.114453	0.133277	0.00298056	1.00E-200	496946
66	rs4147536	C	A	-0.0148038	0.788613	0.00249007	2.76E-09	496946
67	rs4348160	G	T	-0.0258401	0.326968	0.00216263	6.62E-33	496946
68	rs4364259	A	G	0.0172408	0.198665	0.00256676	1.86E-11	496946
69	rs4580037	C	A	-0.0135627	0.285578	0.00225079	1.68E-09	496946
70	rs512083	C	T	0.0122172	0.462488	0.00204286	2.23E-09	496946
71	rs57601828	T	A	0.011542	0.394508	0.00208192	2.96E-08	496946
72	rs5770794	T	C	-0.0133141	0.3143	0.00221143	1.74E-09	496946
73	rs6129648	G	A	0.0140631	0.379837	0.00210628	2.44E-11	496946
74	rs61698755	C	T	-0.011465	0.560041	0.0020505	2.25E-08	496946
75	rs61747728	T	C	0.0303061	0.0385611	0.00526894	8.83E-09	496946
76	rs61813875	G	C	0.0821291	0.0248209	0.00658876	1.16E-35	496946
77	rs61887421	C	T	-0.036726	0.0300871	0.00597754	8.05E-10	496946
78	rs635634	T	C	-0.0150476	0.186573	0.0026042	7.55E-09	496946
79	rs6438900	G	C	0.0150486	0.256034	0.00234031	1.27E-10	496946
80	rs6834488	T	C	-0.01445	0.422833	0.00205911	2.26E-12	496946
81	rs71599974	G	A	0.0257378	0.148048	0.00286182	2.39E-19	496946
82	rs727857	A	G	-0.0120548	0.61181	0.00209882	9.27E-09	496946
83	rs733454	T	C	0.0188545	0.0991663	0.00340001	2.93E-08	496946
84	rs73413596	C	T	0.0223468	0.0740317	0.00388928	9.15E-09	496946
85	rs742493	C	T	0.0183528	0.112871	0.00320607	1.04E-08	496946
86	rs7528419	G	A	0.0215389	0.22441	0.00243165	8.17E-19	496946
87	rs7569755	A	G	0.0136395	0.288618	0.00225626	1.49E-09	496946
88	rs7580771	T	G	-0.0165625	0.175983	0.0026652	5.15E-10	496946
89	rs7652808	G	T	-0.0212858	0.649492	0.00212614	1.36E-23	496946
90	rs7712001	G	T	0.011939	0.440176	0.00206215	7.05E-09	496946
91	rs77532868	T	C	0.0259557	0.0521528	0.00456301	1.28E-08	496946
92	rs77924615	A	G	-0.0152475	0.194374	0.00259019	3.94E-09	496946
93	rs77960347	G	A	-0.0525688	0.0127013	0.00905963	6.53E-09	496946
94	rs78649910	A	T	-0.0191377	0.105728	0.00332162	8.33E-09	496946
95	rs7955128	T	A	0.0130617	0.52053	0.00203856	1.48E-10	496946
96	rs804281	G	A	0.015895	0.583498	0.00205997	1.20E-14	496946
97	rs8107974	T	A	0.0355672	0.0763013	0.00382316	1.36E-20	496946
98	rs8121940	G	C	-0.0435612	0.19762	0.00254898	1.77E-65	496946
99	rs9375037	C	A	0.0117059	0.443168	0.00205423	1.21E-08	496946
100	rs964184	C	G	0.0406845	0.867234	0.00298936	3.50E-42	496946
101	rs9847248	A	G	-0.0123077	0.712969	0.00224484	4.19E-08	496946
102	rs986649	G	A	0.0128637	0.321628	0.00217811	3.51E-09	496946
103	rs9946771	T	C	-0.0233992	0.0663426	0.00407655	9.47E-09	496946
